# Supplementary material for: A Systematic Review of Treatment Outcome Predictors in Deep Brain Stimulation for Refractory Obsessive-Compulsive Disorder
Source: Brain Sci. 2022 Jul 17;12(7):936. doi: 10.3390/brainsci12070936 (PMC9316868; doi:10.3390/brainsci12070936)
Supplement: Supplementary file 1 [file brainsci-12-00936-s001.zip]

Archive with 1 entries (1 files):
- brainsci-1763284-supplementary.pdf
